# Supplementary material for: A macrophage-collagen fragment axis mediates subcutaneous adipose tissue remodeling in mice
Source: Proc Natl Acad Sci U S A. 2024 Feb 1;121(6):e2313185121. doi: 10.1073/pnas.2313185121 (PMC10861897; doi:10.1073/pnas.2313185121)
Supplement: Supplementary file 2 — Dataset S01 (XLSX) [file pnas.2313185121.sd01.xlsx]

## Sheet: Dataset S1
Dataset 1. Collagen fragments in SAT. Related to Figure 4.
Annotated Sequence	Modifications	# Proteins	Master Protein Accessions	Positions in Master Proteins	Master Protein Descriptions	Fold change (obese/chow)	Length	q value	-log10(q value)	Detection method
[A].PGGKGDSGAPGERGP.[P]	2xOxidation [P1; P10]; 1xTMT6plex [N-Term]	1	P08121	P08121 [670-684]	Collagen alpha-1(III) chain OS=Mus musculus OX=10090 GN=Col3a1 PE=1 SV=4	1.9	15	0.000569	3.245	MS2 TMT
[D].GSVGPVGPAGPIG.[S]	1xTMT6plex [N-Term]	1	Q01149	Q01149 [244-256]	Collagen alpha-2(I) chain OS=Mus musculus OX=10090 GN=Col1a2 PE=1 SV=2	1.7	13	0.00159	2.799	TMT
[N].GETGPQGPPGPTGPAGD.[K]	1xOxidation [P]; 1xTMT6plex [N-Term]	1	P08121	P08121 [611-627]	Collagen alpha-1(III) chain OS=Mus musculus OX=10090 GN=Col3a1 PE=1 SV=4	1.7	17	0.002746	2.561	TMT
[S].DGSVGPVGPAGPIG.[S]	1xTMT6plex [N-Term]	1	Q01149	Q01149 [243-256]	Collagen alpha-2(I) chain OS=Mus musculus OX=10090 GN=Col1a2 PE=1 SV=2	0.6	14	0.003237	2.49	TMT
[E].SGREGSPGAEGSPGRDGAPGA.[K]	3xOxidation [P7; P13; P19]; 1xTMT6plex [N-Term]	1	P11087	P11087 [1001-1021]	Collagen alpha-1(I) chain OS=Mus musculus OX=10090 GN=Col1a1 PE=1 SV=4	2.8	21	0.003237	2.49	MS2 TMT
[D].KGEAGPSGPPGPTGARGA.[P]	1xOxidation [P10]; 1xTMT6plex [K1]; 1xTMT6plex [N-Term]	1	P11087	P11087 [770-787]	Collagen alpha-1(I) chain OS=Mus musculus OX=10090 GN=Col1a1 PE=1 SV=4	1.7	18	0.003237	2.49	TMT
[P].QGVRGEPGPPGPAG.[A]	2xOxidation [P7; P10]; 1xTMT6plex [N-Term]	1	P11087	P11087 [356-369]	Collagen alpha-1(I) chain OS=Mus musculus OX=10090 GN=Col1a1 PE=1 SV=4	2.4	14	0.003237	2.49	TMT
[VRPMDNAITSQLKHE].GPPGPPG.[PSRYQELKFTIVACGDMN]	2xOxidation [P3; P6]; 1xTMT6plex [N-Term]	30	Q60847; Q9QZR9; O88207; Q01149; P11087; P08121	Q60847 [2749-2755]; [2856-2862]; [2944-2950]; [3000-3006]; [3023-3029]; [3038-3044]; Q9QZR9 [274-280]; [380-386]; [397-403]; [492-498]; [528-534]; [734-740]; [1012-1018]; [1296-1302]; O88207 [688-694]; [964-970]; [991-997]; [1018-1024]; [1078-1084]; [1249-1255]; [1528-1534]; [1564-1570]; Q01149 [60-66]; [811-817]; [1096-1102]; P11087 [132-138]; [210-216]; [882-888]; [912-918]; [1167-1173]; P08121…	Collagen alpha-1(XII) chain OS=Mus musculus OX=10090 GN=Col12a1 PE=2 SV=3 Collagen alpha-4(IV) chain OS=Mus musculus OX=10090 GN=Col4a4 PE=1 SV=1 Collagen alpha-1(V) chain OS=Mus musculus OX=10090 GN=Col5a1 PE=1 SV=2 Collagen alpha-2(I) chain OS=Mus musculus OX=10090 GN=Col1a2 PE=1 SV=2 Collagen alpha-1(I) chain OS=Mus musculus OX=10090 GN=Col1a1 PE=1 SV=4 Collagen alpha-1(III) chain OS=Mus muscu…	2.2	7	0.003237	2.49	TMT
[E].KGEGGPPGPAGPTG.[S]	1xOxidation [P7]; 1xTMT6plex [K1]; 1xTMT6plex [N-Term]	1	P08121	P08121 [832-845]	Collagen alpha-1(III) chain OS=Mus musculus OX=10090 GN=Col3a1 PE=1 SV=4	1.4	14	0.003463	2.461	TMT
[R].TGDSGPAGPPGPPGPPGPPGPPSGGYDF.[S]	4xOxidation [P12; P13; P15; P16]; 1xTMT6plex [N-Term]	1	P11087	P11087 [1160-1187]	Collagen alpha-1(I) chain OS=Mus musculus OX=10090 GN=Col1a1 PE=1 SV=4	0.4	28	0.004179	2.379	TMT
[A].AGPPGPTGPTGPPGFPGAVGA.[K]	3xOxidation [P3; P13; P16]; 1xTMT6plex [N-Term]	1	P11087	P11087 [320-340]	Collagen alpha-1(I) chain OS=Mus musculus OX=10090 GN=Col1a1 PE=1 SV=4	0.6	21	0.004649	2.333	MS2 TMT
[P].AGPTGSSGP.[A]	1xTMT6plex [N-Term]	1	P08121	P08121 [841-849]	Collagen alpha-1(III) chain OS=Mus musculus OX=10090 GN=Col3a1 PE=1 SV=4	1.9	9	0.004649	2.333	MS2 TMT
[VS].GAPGPAGAR.[G]	1xOxidation [P3]; 1xTMT6plex [N-Term]	2	Q01149; P08121	Q01149 [232-240]; P08121 [1073-1081]	Collagen alpha-2(I) chain OS=Mus musculus OX=10090 GN=Col1a2 PE=1 SV=2 Collagen alpha-1(III) chain OS=Mus musculus OX=10090 GN=Col3a1 PE=1 SV=4	1.9	9	0.004649	2.333	TMT
[KNS].GDRGETGPAGP.[PAS]	1xTMT6plex [N-Term]	2	P11087; P08121	P11087 [1023-1033]; [1053-1063]; P08121 [1061-1071]	Collagen alpha-1(I) chain OS=Mus musculus OX=10090 GN=Col1a1 PE=1 SV=4 Collagen alpha-1(III) chain OS=Mus musculus OX=10090 GN=Col3a1 PE=1 SV=4	1.9	11	0.005282	2.277	MS2 TMT
[S].DGSVGPVGPAGPIGS.[A]	1xTMT6plex [N-Term]	1	Q01149	Q01149 [243-257]	Collagen alpha-2(I) chain OS=Mus musculus OX=10090 GN=Col1a2 PE=1 SV=2	1.5	15	0.005322	2.274	MS2 TMT
[R].VGAPGPAGARGSD.[G]	1xOxidation [P4]; 1xTMT6plex [N-Term]	1	Q01149	Q01149 [231-243]	Collagen alpha-2(I) chain OS=Mus musculus OX=10090 GN=Col1a2 PE=1 SV=2	1.7	13	0.00725	2.14	TMT
[A].AGPSGPNGPPGPVGS.[R]	1xOxidation [P]; 1xTMT6plex [N-Term]	1	Q01149	Q01149 [768-782]	Collagen alpha-2(I) chain OS=Mus musculus OX=10090 GN=Col1a2 PE=1 SV=2	2.9	15	0.00725	2.14	TMT
[N].DGAVGAAGPPGPTGPTGPPGFPGAVGA.[K]	3xOxidation [P9; P19; P22]; 1xTMT6plex [N-Term]	1	P11087	P11087 [314-340]	Collagen alpha-1(I) chain OS=Mus musculus OX=10090 GN=Col1a1 PE=1 SV=4	1.4	27	0.007432	2.129	TMT
[P].AGPSGAPGPAGARGA.[P]	1xOxidation [P7]; 1xTMT6plex [N-Term]	1	P08121	P08121 [1069-1083]	Collagen alpha-1(III) chain OS=Mus musculus OX=10090 GN=Col3a1 PE=1 SV=4	1.7	15	0.015542	1.808	TMT
[D].KGDSGPPGPQGL.[Q]	1xOxidation [P7]; 1xTMT6plex [K1]; 1xTMT6plex [N-Term]	1	P08121	P08121 [628-639]	Collagen alpha-1(III) chain OS=Mus musculus OX=10090 GN=Col3a1 PE=1 SV=4	0.9	12	0.025276	1.597	MS2 TMT
[G].PTLLVQP.[P]	1xTMT6plex [N-Term]	1	Q9QZR9	Q9QZR9 [248-254]	Collagen alpha-4(IV) chain OS=Mus musculus OX=10090 GN=Col4a4 PE=1 SV=1	2	7	0.026089	1.584	MS2 TMT
[G].AGPPGPEGGK.[G]	2xOxidation [P3; P4]; 1xTMT6plex [N-Term]; 1xTMT6plex and oxidation [K10]	1	P08121	P08121 [697-706]	Collagen alpha-1(III) chain OS=Mus musculus OX=10090 GN=Col3a1 PE=1 SV=4	1.5	10	0.029052	1.537	MS2 TMT
[G].FQGPPGE.[P]	1xTMT6plex [N-Term]	1	P11087	P11087 [190-196]	Collagen alpha-1(I) chain OS=Mus musculus OX=10090 GN=Col1a1 PE=1 SV=4	0.7	7	0.029052	1.537	TMT
[A].QGPPGSPGPLGI.[A]	2xOxidation [P4; P7]; 1xTMT6plex [N-Term]	1	P08121	P08121 [937-948]	Collagen alpha-1(III) chain OS=Mus musculus OX=10090 GN=Col3a1 PE=1 SV=4	1.4	12	0.030846	1.511	MS2 TMT
[G].AAGPAGNPGADGQPGAKGA.[N]	Oxidation [P]; 1xTMT6plex [K17]; 1xTMT6plex [N-Term]; 1xTMT6plex and oxidation [K17]	1	P11087	P11087 [370-388]	Collagen alpha-1(I) chain OS=Mus musculus OX=10090 GN=Col1a1 PE=1 SV=4	0.3	19	0.031394	1.503	TMT
[G].APGPAGARGSD.[G]	1xOxidation [P2]; 1xTMT6plex [N-Term]	1	Q01149	Q01149 [233-243]	Collagen alpha-2(I) chain OS=Mus musculus OX=10090 GN=Col1a2 PE=1 SV=2	0.5	11	0.033974	1.469	MS2 TMT
[V].AGEPGRDGTPGGPGI.[R]	3xOxidation [P4; P10; P13]; 1xTMT6plex [N-Term]	1	P08121	P08121 [520-534]	Collagen alpha-1(III) chain OS=Mus musculus OX=10090 GN=Col3a1 PE=1 SV=4	1.2	15	0.037366	1.428	MS2 TMT
[P].SGERGAPGPAG.[P]	1xOxidation [P7]; 1xTMT6plex [N-Term]	1	P11087	P11087 [497-507]	Collagen alpha-1(I) chain OS=Mus musculus OX=10090 GN=Col1a1 PE=1 SV=4	1.8	11	0.037366	1.428	MS2 TMT
[P].SGPPGPTGARGA.[P]	1xOxidation [P4]; 1xTMT6plex [N-Term]	1	P11087	P11087 [776-787]	Collagen alpha-1(I) chain OS=Mus musculus OX=10090 GN=Col1a1 PE=1 SV=4	0.7	12	0.037366	1.428	TMT
[D].TGVKGDAGPPGPAGPAGPPGPIGNVG.[A]	2xOxidation [P9; P21]; 1xTMT6plex [K4]; 1xTMT6plex [N-Term]	1	P11087	P11087 [821-846]	Collagen alpha-1(I) chain OS=Mus musculus OX=10090 GN=Col1a1 PE=1 SV=4	0.6	26	0.053357	1.273	TMT
[A].PGEKGEGGPPGPAGPTG.[S]	2xOxidation [P1; P10]; 1xTMT6plex [N-Term]	1	P08121	P08121 [829-845]	Collagen alpha-1(III) chain OS=Mus musculus OX=10090 GN=Col3a1 PE=1 SV=4	0.3	17	0.054021	1.267	TMT
[G].TPGSPGLP.[G]	2xOxidation [P5; P8]; 1xTMT6plex [N-Term]	1	P02463	P02463 [1000-1007]	Collagen alpha-1(IV) chain OS=Mus musculus OX=10090 GN=Col4a1 PE=1 SV=4	2	8	0.055256	1.258	TMT
[L].TGPIGPPGPAGAPGD.[K]	2xOxidation [P13; P]; 1xTMT6plex [N-Term]	1	P11087	P11087 [755-769]	Collagen alpha-1(I) chain OS=Mus musculus OX=10090 GN=Col1a1 PE=1 SV=4	0.7	15	0.061192	1.213	TMT
[R].GLPGPPGAVGPAGKD.[G]	2xOxidation [P3; P6]; 1xTMT6plex [K14]; 1xTMT6plex [N-Term]	1	P11087	P11087 [588-602]	Collagen alpha-1(I) chain OS=Mus musculus OX=10090 GN=Col1a1 PE=1 SV=4	1.9	15	0.061192	1.213	TMT
[N].SGEPGAPGNKG.[D]	2xOxidation [P4; P7]; 1xTMT6plex [K10]; 1xTMT6plex [N-Term]	1	P11087	P11087 [422-432]	Collagen alpha-1(I) chain OS=Mus musculus OX=10090 GN=Col1a1 PE=1 SV=4	0.3	11	0.064175	1.193	MS2 TMT
[S].EGPQGVRGEPGPPGPAG.[A]	2xOxidation [P10; P13]; 1xTMT6plex [N-Term]	1	P11087	P11087 [353-369]	Collagen alpha-1(I) chain OS=Mus musculus OX=10090 GN=Col1a1 PE=1 SV=4	0.6	17	0.066803	1.175	MS2 TMT
[Y].SGLQGLPGLAGL.[H]	1xOxidation [P7]; 1xTMT6plex [N-Term]	1	Q01149	Q01149 [1032-1043]	Collagen alpha-2(I) chain OS=Mus musculus OX=10090 GN=Col1a2 PE=1 SV=2	1.4	12	0.066803	1.175	MS2 TMT
[D].GEAGAQGAPGPAGPAGERGEQGPAGS.[P]	1xOxidation [P9]; 1xTMT6plex [N-Term]	1	P11087	P11087 [603-628]	Collagen alpha-1(I) chain OS=Mus musculus OX=10090 GN=Col1a1 PE=1 SV=4	0.7	26	0.0699	1.156	TMT
[A].TGLPGVAGAPGLPGPRGI.[P]	3xOxidation [P4; P10; P15]; 1xTMT6plex [N-Term]	1	Q01149	Q01149 [318-335]	Collagen alpha-2(I) chain OS=Mus musculus OX=10090 GN=Col1a2 PE=1 SV=2	0.8	18	0.072118	1.142	MS2 TMT
[L].SGPVGPPGNPGTNGLTGA.[K]	2xOxidation [P7; P10]; 1xTMT6plex [N-Term]	1	Q01149	Q01149 [297-314]	Collagen alpha-2(I) chain OS=Mus musculus OX=10090 GN=Col1a2 PE=1 SV=2	1.2	18	0.078593	1.105	MS2 TMT
[L].SGPVGPPGNPGTNGL.[T]	2xOxidation [P7; P10]; 1xTMT6plex [N-Term]	1	Q01149	Q01149 [297-311]	Collagen alpha-2(I) chain OS=Mus musculus OX=10090 GN=Col1a2 PE=1 SV=2	1.2	15	0.085192	1.07	MS2 TMT
[S].QGSQGPAGPPGPPGPPGPPGVSGGGYD.[F]	4xOxidation [P12; P13; P15; P16]; 1xTMT6plex [N-Term]	1	Q01149	Q01149 [1089-1115]	Collagen alpha-2(I) chain OS=Mus musculus OX=10090 GN=Col1a2 PE=1 SV=2	1.2	27	0.085046	1.07	TMT
[P].TGPPGFPGAVGA.[K]	2xOxidation [P4; P7]; 1xTMT6plex [N-Term]	1	P11087	P11087 [329-340]	Collagen alpha-1(I) chain OS=Mus musculus OX=10090 GN=Col1a1 PE=1 SV=4	1.2	12	0.096553	1.015	MS2 TMT
[G].LQGIPGTGGPPGE.[N]	2xOxidation [P5; P10]; 1xTMT6plex [N-Term]	1	P08121	P08121 [639-651]	Collagen alpha-1(III) chain OS=Mus musculus OX=10090 GN=Col3a1 PE=1 SV=4	1.3	13	0.101714	0.9926	MS2 TMT
[D].GEAGAQGAPGPAGPAGERGEQGPAGSPGFQGL.[P]	2xOxidation [P9; P27]; 1xTMT6plex [N-Term]	1	P11087	P11087 [603-634]	Collagen alpha-1(I) chain OS=Mus musculus OX=10090 GN=Col1a1 PE=1 SV=4	0.7	32	0.108268	0.9655	MS2 TMT
[V].SGGGYDFGFEGDF.[Y]	1xTMT6plex [N-Term]	1	Q01149	Q01149 [1110-1122]	Collagen alpha-2(I) chain OS=Mus musculus OX=10090 GN=Col1a2 PE=1 SV=2	0.8	13	0.110701	0.9558	TMT
[F].SGLQGPPGSPGSPGEQGPSG.[A]	3xOxidation [P7; P10; P13]; 1xTMT6plex [N-Term]	1	P11087	P11087 [1103-1122]	Collagen alpha-1(I) chain OS=Mus musculus OX=10090 GN=Col1a1 PE=1 SV=4	0.8	20	0.143003	0.8447	MS2 TMT
[D].GAVGAAGPPGPTGPTGPPGFPGAVGA.[K]	3xOxidation [P8; P18; P21]; 1xTMT6plex [N-Term]	1	P11087	P11087 [315-340]	Collagen alpha-1(I) chain OS=Mus musculus OX=10090 GN=Col1a1 PE=1 SV=4	0.9	26	0.162123	0.7902	MS2 TMT
[F].SGLQGPPGSPGSPGE.[Q]	3xOxidation [P7; P10; P13]; 1xTMT6plex [N-Term]	1	P11087	P11087 [1103-1117]	Collagen alpha-1(I) chain OS=Mus musculus OX=10090 GN=Col1a1 PE=1 SV=4	1.2	15	0.162123	0.7902	MS2 TMT
[P].AGPSGAPGPAGARGA.[P]	1xOxidation [P7]; 1xTMT6plex [N-Term]	1	P08121	P08121 [1069-1083]	Collagen alpha-1(III) chain OS=Mus musculus OX=10090 GN=Col3a1 PE=1 SV=4	0.8	15	0.178349	0.7487	MS2 TMT
[D].FGFEGDF.[Y]	1xTMT6plex [N-Term]	1	Q01149	Q01149 [1116-1122]	Collagen alpha-2(I) chain OS=Mus musculus OX=10090 GN=Col1a2 PE=1 SV=2	0.5	7	0.180167	0.7443	MS2 TMT
[G].SSGPAGPPGPQGVKG.[E]	1xOxidation [P8]; 1xTMT6plex [K14]; 1xTMT6plex [N-Term]	1	P08121	P08121 [846-860]	Collagen alpha-1(III) chain OS=Mus musculus OX=10090 GN=Col3a1 PE=1 SV=4	0.6	15	0.187194	0.7277	TMT
[G].DRGETGPAGP.[PAS]	1xTMT6plex [N-Term]	2	P11087; P08121	P11087 [1024-1033]; [1054-1063]; P08121 [1062-1071]	Collagen alpha-1(I) chain OS=Mus musculus OX=10090 GN=Col1a1 PE=1 SV=4 Collagen alpha-1(III) chain OS=Mus musculus OX=10090 GN=Col3a1 PE=1 SV=4	1.2	10	0.188942	0.7237	TMT
[I].TVGLSTV.[V]	1xTMT6plex [N-Term]	1	Q2UY11	Q2UY11 [187-193]	Collagen alpha-1(XXVIII) chain OS=Mus musculus OX=10090 GN=Col28a1 PE=2 SV=1	1.7	7	0.188942	0.7237	MS2 TMT
[D].PSPSPVL.[G]	2xOxidation [P3; P5]; 1xTMT6plex [N-Term]	1	Q60847	Q60847 [2140-2146]	Collagen alpha-1(XII) chain OS=Mus musculus OX=10090 GN=Col12a1 PE=2 SV=3	0.7	7	0.266355	0.5745	MS2 TMT
[A].AGPPGATGF.[P]	1xOxidation [P4]; 1xTMT6plex [N-Term]	1	P11087	P11087 [857-865]	Collagen alpha-1(I) chain OS=Mus musculus OX=10090 GN=Col1a1 PE=1 SV=4	1.2	9	0.294895	0.5303	MS2 TMT
[D].GEAGAQGAPGPAGPAGE.[R]	1xOxidation [P9]; 1xTMT6plex [N-Term]	1	P11087	P11087 [603-619]	Collagen alpha-1(I) chain OS=Mus musculus OX=10090 GN=Col1a1 PE=1 SV=4	0.9	17	0.301613	0.5206	TMT
[G].ENGIVGPTGSVGA.[A]	1xTMT6plex [N-Term]	1	Q01149	Q01149 [755-767]	Collagen alpha-2(I) chain OS=Mus musculus OX=10090 GN=Col1a2 PE=1 SV=2	1.1	13	0.301613	0.5206	MS2 TMT
[E].TGPQGPPGPTGPAGD.[K]	1xOxidation [P7]; 1xTMT6plex [N-Term]	1	P08121	P08121 [613-627]	Collagen alpha-1(III) chain OS=Mus musculus OX=10090 GN=Col3a1 PE=1 SV=4	1.1	15	0.319219	0.4959	MS2 TMT
[G].SDGSVGPVGPAGPIGS.[A]	1xTMT6plex [N-Term]	1	Q01149	Q01149 [242-257]	Collagen alpha-2(I) chain OS=Mus musculus OX=10090 GN=Col1a2 PE=1 SV=2	1.1	16	0.327989	0.4841	MS2 TMT
[A].RGNDGAVGA.[A]	1xTMT6plex [N-Term]	1	P11087	P11087 [311-319]	Collagen alpha-1(I) chain OS=Mus musculus OX=10090 GN=Col1a1 PE=1 SV=4	0.9	9	0.337922	0.4712	MS2 TMT
[R].NIDASQLLDDGAGES.[Y]	1xDeamidated [N1]; 1xTMT6plex [N-Term]	1	O88207	O88207 [1586-1600]	Collagen alpha-1(V) chain OS=Mus musculus OX=10090 GN=Col5a1 PE=1 SV=2	0.7	15	0.339705	0.4689	TMT
[E].VIQPLPIQA.[S]	1xTMT6plex [N-Term]	1	O88207	O88207 [1572-1580]	Collagen alpha-1(V) chain OS=Mus musculus OX=10090 GN=Col5a1 PE=1 SV=2	1.2	9	0.341261	0.4669	MS2 TMT
[G].EVGPAGSPGSNGSPGQRGEPGPQG.[H]	3xOxidation [P8; P14; P20]; 1xTMT6plex [N-Term]	1	P08121	P08121 [351-374]	Collagen alpha-1(III) chain OS=Mus musculus OX=10090 GN=Col3a1 PE=1 SV=4	1.2	24	0.341261	0.4669	MS2 TMT
[P].AGIPGAPGLIGA.[R]	2xOxidation [P4; P7]; 1xTMT6plex [N-Term]	1	P08121	P08121 [400-411]	Collagen alpha-1(III) chain OS=Mus musculus OX=10090 GN=Col3a1 PE=1 SV=4	1.1	12	0.341261	0.4669	TMT
[R].TGDSGPAGPPGPPGPPGPPGPPSGGYD.[F]	4xOxidation [P12; P13; P15; P16]; 1xTMT6plex [N-Term]	1	P11087	P11087 [1160-1186]	Collagen alpha-1(I) chain OS=Mus musculus OX=10090 GN=Col1a1 PE=1 SV=4	1.2	27	0.359928	0.4438	TMT
[D].GSVGPVGPAGPIGS.[A]	1xTMT6plex [N-Term]	1	Q01149	Q01149 [244-257]	Collagen alpha-2(I) chain OS=Mus musculus OX=10090 GN=Col1a2 PE=1 SV=2	0.9	14	0.364687	0.4381	MS2 TMT
[M].GPAGIPGAPGLIGA.[R]	2xOxidation [P6; P9]; 1xTMT6plex [N-Term]	1	P08121	P08121 [398-411]	Collagen alpha-1(III) chain OS=Mus musculus OX=10090 GN=Col3a1 PE=1 SV=4	1.1	14	0.396072	0.4022	MS2 TMT
[L].QGIPGTGGPPGE.[N]	2xOxidation [P4; P10]; 1xTMT6plex [N-Term]	1	P08121	P08121 [640-651]	Collagen alpha-1(III) chain OS=Mus musculus OX=10090 GN=Col3a1 PE=1 SV=4	1	12	0.597888	0.2234	MS2 TMT
[L].QGLPGLAGL.[H]	1xOxidation [P4]; 1xTMT6plex [N-Term]	1	Q01149	Q01149 [1035-1043]	Collagen alpha-2(I) chain OS=Mus musculus OX=10090 GN=Col1a2 PE=1 SV=2	1	9	0.597888	0.2234	TMT
[D].FGFEGDFY.[R]	1xTMT6plex [N-Term]	1	Q01149	Q01149 [1116-1123]	Collagen alpha-2(I) chain OS=Mus musculus OX=10090 GN=Col1a2 PE=1 SV=2	0.9	8	0.631488	0.1996	TMT
[G].DRGETGPAGPSG.[A]	1xTMT6plex [N-Term]	1	P08121	P08121 [1062-1073]	Collagen alpha-1(III) chain OS=Mus musculus OX=10090 GN=Col3a1 PE=1 SV=4	1	12	0.658671	0.1813	MS2 TMT
