# Supplementary material for: A macrophage-collagen fragment axis mediates subcutaneous adipose tissue remodeling in mice
Source: Proc Natl Acad Sci U S A. 2024 Feb 1;121(6):e2313185121. doi: 10.1073/pnas.2313185121 (PMC10861897; doi:10.1073/pnas.2313185121)
Supplement: Supplementary file 3 — Dataset S02 (XLSX) [file pnas.2313185121.sd02.xlsx]

## Sheet: Dataset S2
Dataset 2. Collagen fragments in SAT as judged by TMT detection only. Related to Figure 4.
Annotated Sequence	Modifications	# Proteins	Master Protein Accessions	Positions in Master Proteins	Master Protein Descriptions	Fold change (obese/chow)	Length	q value	-log10(q value)
[D].GSVGPVGPAGPIG.[S]	1xTMT6plex [N-Term]	1	1	Q01149	Q01149 [244-256]	1.706	13	0.001414	2.85
[N].GETGPQGPPGPTGPAGD.[K]	1xOxidation [P]; 1xTMT6plex [N-Term]	1	1	P08121	P08121 [611-627]	1.68084	17	0.001831	2.737
[P].QGVRGEPGPPGPAG.[A]	2xOxidation [P7; P10]; 1xTMT6plex [N-Term]	1	1	P11087	P11087 [356-369]	2.43777	14	0.001918	2.717
[S].DGSVGPVGPAGPIG.[S]	1xTMT6plex [N-Term]	1	1	Q01149	Q01149 [243-256]	0.569384	14	0.001918	2.717
[D].KGEAGPSGPPGPTGARGA.[P]	1xOxidation [P10]; 1xTMT6plex [K1]; 1xTMT6plex [N-Term]	1	1	P11087	P11087 [770-787]	1.74209	18	0.001918	2.717
[E].SGREGSPGAEGSPGRDGAPGA.[K]	3xOxidation [P7; P13; P19]; 1xTMT6plex [N-Term]	1	1	P11087	P11087 [1001-1021]	2.81602	21	0.001918	2.717
[E].KGEGGPPGPAGPTG.[S]	1xOxidation [P7]; 1xTMT6plex [K1]; 1xTMT6plex [N-Term]	1	1	P08121	P08121 [832-845]	1.37721	14	0.001979	2.704
[R].TGDSGPAGPPGPPGPPGPPGPPSGGYDF.[S]	4xOxidation [P12; P13; P15; P16]; 1xTMT6plex [N-Term]	1	1	P11087	P11087 [1160-1187]	0.391839	28	0.002322	2.634
[A].AGPPGPTGPTGPPGFPGAVGA.[K]	3xOxidation [P3; P13; P16]; 1xTMT6plex [N-Term]	1	1	P11087	P11087 [320-340]	0.603859	21	0.002729	2.564
[R].VGAPGPAGARGSD.[G]	1xOxidation [P4]; 1xTMT6plex [N-Term]	1	1	Q01149	Q01149 [231-243]	1.74918	13	0.004954	2.305
[A].AGPSGPNGPPGPVGS.[R]	1xOxidation [P]; 1xTMT6plex [N-Term]	1	1	Q01149	Q01149 [768-782]	2.93709	15	0.004954	2.305
[N].DGAVGAAGPPGPTGPTGPPGFPGAVGA.[K]	3xOxidation [P9; P19; P22]; 1xTMT6plex [N-Term]	1	1	P11087	P11087 [314-340]	1.39994	27	0.004954	2.305
[D].GSVGPVGPAGPIGS.[A]	1xTMT6plex [N-Term]	1	1	Q01149	Q01149 [244-257]	0.578713	14	0.005682	2.246
[P].AGPSGAPGPAGARGA.[P]	1xOxidation [P7]; 1xTMT6plex [N-Term]	1	1	P08121	P08121 [1069-1083]	1.6988	15	0.009375	2.028
[G].FQGPPGE.[P]	1xTMT6plex [N-Term]	1	1	P11087	P11087 [190-196]	0.679652	7	0.019378	1.713
[G].AAGPAGNPGADGQPGAKGA.[N]	Oxidation [P]; 1xTMT6plex [K17]; 1xTMT6plex [N-Term]; 1xTMT6plex and oxidation [K17]	1	1	P11087	P11087 [370-388]	0.273849	19	0.021802	1.662
[V].AGEPGRDGTPGGPGI.[R]	3xOxidation [P4; P10; P13]; 1xTMT6plex [N-Term]	1	1	P08121	P08121 [520-534]	1.21702	15	0.027222	1.565
[A].PGEKGEGGPPGPAGPTG.[S]	2xOxidation [P1; P10]; 1xTMT6plex [N-Term]	1	1	P08121	P08121 [829-845]	0.299352	17	0.039173	1.407
[D].TGVKGDAGPPGPAGPAGPPGPIGNVG.[A]	2xOxidation [P9; P21]; 1xTMT6plex [K4]; 1xTMT6plex [N-Term]	1	1	P11087	P11087 [821-846]	0.634819	26	0.039173	1.407
[G].TPGSPGLP.[G]	2xOxidation [P5; P8]; 1xTMT6plex [N-Term]	1	1	P02463	P02463 [1000-1007]	2.04939	8	0.039293	1.406
[R].GLPGPPGAVGPAGKD.[G]	2xOxidation [P3; P6]; 1xTMT6plex [K14]; 1xTMT6plex [N-Term]	1	1	P11087	P11087 [588-602]	1.87507	15	0.042031	1.376
[L].TGPIGPPGPAGAPGD.[K]	2xOxidation [P13; P]; 1xTMT6plex [N-Term]	1	1	P11087	P11087 [755-769]	0.747491	15	0.042031	1.376
[D].GEAGAQGAPGPAGPAGERGEQGPAGS.[P]	1xOxidation [P9]; 1xTMT6plex [N-Term]	1	1	P11087	P11087 [603-628]	0.682059	26	0.051327	1.29
[S].QGSQGPAGPPGPPGPPGPPGVSGGGYD.[F]	4xOxidation [P12; P13; P15; P16]; 1xTMT6plex [N-Term]	1	1	Q01149	Q01149 [1089-1115]	1.19391	27	0.064572	1.19
[V].SGGGYDFGFEGDF.[Y]	1xTMT6plex [N-Term]	1	1	Q01149	Q01149 [1110-1122]	0.753109	13	0.090529	1.043
[D].KGDSGPPGPQGL.[Q]	1xOxidation [P7]; 1xTMT6plex [K1]; 1xTMT6plex [N-Term]	1	1	P08121	P08121 [628-639]	0.813007	12	0.114816	0.94
[L].SGPVGPPGNPGTNGL.[T]	2xOxidation [P7; P10]; 1xTMT6plex [N-Term]	1	1	Q01149	Q01149 [297-311]	0.750548	15	0.122845	0.9106
[N].SGEPGAPGNKG.[D]	2xOxidation [P4; P7]; 1xTMT6plex [K10]; 1xTMT6plex [N-Term]	1	1	P11087	P11087 [422-432]	0.700864	11	0.149181	0.8263
[G].SSGPAGPPGPQGVKG.[E]	1xOxidation [P8]; 1xTMT6plex [K14]; 1xTMT6plex [N-Term]	1	1	P08121	P08121 [846-860]	0.631881	15	0.149181	0.8263
[I].TVGLSTV.[V]	1xTMT6plex [N-Term]	1	1	Q2UY11	Q2UY11 [187-193]	1.72211	7	0.151154	0.8206
[F].SGLQGPPGSPGSPGE.[Q]	3xOxidation [P7; P10; P13]; 1xTMT6plex [N-Term]	1	1	P11087	P11087 [1103-1117]	0.831714	15	0.184144	0.7348
[D].GEAGAQGAPGPAGPAGE.[R]	1xOxidation [P9]; 1xTMT6plex [N-Term]	1	1	P11087	P11087 [603-619]	0.86074	17	0.242966	0.6145
[R].NIDASQLLDDGAGES.[Y]	1xDeamidated [N1]; 1xTMT6plex [N-Term]	1	1	O88207	O88207 [1586-1600]	0.686125	15	0.283659	0.5472
[G].EVGPAGSPGSNGSPGQRGEPGPQG.[H]	3xOxidation [P8; P14; P20]; 1xTMT6plex [N-Term]	1	1	P08121	P08121 [351-374]	1.19956	24	0.286516	0.5429
[R].TGDSGPAGPPGPPGPPGPPGPPSGGYD.[F]	4xOxidation [P12; P13; P15; P16]; 1xTMT6plex [N-Term]	1	1	P11087	P11087 [1160-1186]	1.16022	27	0.301654	0.5205
[F].SGLQGPPGSPGSPGEQGPSG.[A]	3xOxidation [P10; P13; P]; 1xTMT6plex [N-Term]	1	1	P11087	P11087 [1103-1122]	1.11865	20	0.389277	0.4097
[L].QGIPGTGGPPGE.[N]	2xOxidation [P4; P10]; 1xTMT6plex [N-Term]	1	1	P08121	P08121 [640-651]	0.973639	12	0.498662	0.3022
[D].FGFEGDFY.[R]	1xTMT6plex [N-Term]	1	1	Q01149	Q01149 [1116-1123]	0.92579	8	0.524394	0.2803
