# Supplementary material for: A macrophage-collagen fragment axis mediates subcutaneous adipose tissue remodeling in mice
Source: Proc Natl Acad Sci U S A. 2024 Feb 1;121(6):e2313185121. doi: 10.1073/pnas.2313185121 (PMC10861897; doi:10.1073/pnas.2313185121)
Supplement: Supplementary file 4 — Dataset S03 (XLSX) [file pnas.2313185121.sd03.xlsx]

## Sheet: Dataset S3
Dataset S3. Collagen fragments in SAT as judged by MS2 TMT detection only. Related to Figure 4.
Annotated Sequence	Modifications	# Proteins	Master Protein Accessions	Positions in Master Proteins	Master Protein Descriptions	Fold change (obese/chow)	Length	q value	-log10(q value)
[A].PGGKGDSGAPGERGP.[P]	2xOxidation [P1; P10]; 1xTMT6plex [N-Term]	1	P08121	P08121 [670-684]	Collagen alpha-1(III) chain OS=Mus musculus OX=10090 GN=Col3a1 PE=1 SV=4	1.94498	15	0.000464	3.334
[VRPMDNAITSQLKHE].GPPGPPG.[PSRYQELKFTIVACGDMN]	2xOxidation [P3; P6]; 1xTMT6plex [N-Term]	30	Q60847; Q9QZR9; O88207; Q01149; P11087; P08121	Q60847 [2749-2755]; [2856-2862]; [2944-2950]; [3000-3006]; [3023-3029]; [3038-3044]; Q9QZR9 [274-280]; [380-386]; [397-403]; [492-498]; [528-534]; [734-740]; [1012-1018]; [1296-1302]; O88207 [688-694]; [964-970]; [991-997]; [1018-1024]; [1078-1084]; [1249-1255]; [1528-1534]; [1564-1570]; Q01149 [60-66]; [811-817]; [1096-1102]; P11087 [132-138]; [210-216]; [882-888]; [912-918]; [1167-1173]; P08121…	Collagen alpha-1(XII) chain OS=Mus musculus OX=10090 GN=Col12a1 PE=2 SV=3 Collagen alpha-4(IV) chain OS=Mus musculus OX=10090 GN=Col4a4 PE=1 SV=1 Collagen alpha-1(V) chain OS=Mus musculus OX=10090 GN=Col5a1 PE=1 SV=2 Collagen alpha-2(I) chain OS=Mus musculus OX=10090 GN=Col1a2 PE=1 SV=2 Collagen alpha-1(I) chain OS=Mus musculus OX=10090 GN=Col1a1 PE=1 SV=4 Collagen alpha-1(III) chain OS=Mus muscu…	2.17082	7	0.009497	2.022
[KNS].GDRGETGPAGP.[PAS]	1xTMT6plex [N-Term]	2	P11087; P08121	P11087 [1023-1033]; [1053-1063]; P08121 [1061-1071]	Collagen alpha-1(I) chain OS=Mus musculus OX=10090 GN=Col1a1 PE=1 SV=4 Collagen alpha-1(III) chain OS=Mus musculus OX=10090 GN=Col3a1 PE=1 SV=4	1.9287	11	0.01084	1.965
[P].AGPTGSSGP.[A]	1xTMT6plex [N-Term]	1	P08121	P08121 [841-849]	Collagen alpha-1(III) chain OS=Mus musculus OX=10090 GN=Col3a1 PE=1 SV=4	1.91294	9	0.01084	1.965
[VS].GAPGPAGAR.[G]	1xOxidation [P3]; 1xTMT6plex [N-Term]	2	Q01149; P08121	Q01149 [232-240]; P08121 [1073-1081]	Collagen alpha-2(I) chain OS=Mus musculus OX=10090 GN=Col1a2 PE=1 SV=2 Collagen alpha-1(III) chain OS=Mus musculus OX=10090 GN=Col3a1 PE=1 SV=4	1.91198	9	0.01084	1.965
[S].DGSVGPVGPAGPIGS.[A]	1xTMT6plex [N-Term]	1	Q01149	Q01149 [243-257]	Collagen alpha-2(I) chain OS=Mus musculus OX=10090 GN=Col1a2 PE=1 SV=2	1.50369	15	0.01084	1.965
[S].DGSVGPVGPAGPIG.[S]	1xTMT6plex [N-Term]	1	Q01149	Q01149 [243-256]	Collagen alpha-2(I) chain OS=Mus musculus OX=10090 GN=Col1a2 PE=1 SV=2	0.726611	14	0.022943	1.639
[G].PTLLVQP.[P]	1xTMT6plex [N-Term]	1	Q9QZR9	Q9QZR9 [248-254]	Collagen alpha-4(IV) chain OS=Mus musculus OX=10090 GN=Col4a4 PE=1 SV=1	1.9671	7	0.049602	1.305
[D].KGDSGPPGPQGL.[Q]	1xOxidation [P7]; 1xTMT6plex [K1]; 1xTMT6plex [N-Term]	1	P08121	P08121 [628-639]	Collagen alpha-1(III) chain OS=Mus musculus OX=10090 GN=Col3a1 PE=1 SV=4	0.853015	12	0.049602	1.305
[G].AGPPGPEGGK.[G]	2xOxidation [P3; P4]; 1xTMT6plex [N-Term]; 1xTMT6plex and oxidation [K10]	1	P08121	P08121 [697-706]	Collagen alpha-1(III) chain OS=Mus musculus OX=10090 GN=Col3a1 PE=1 SV=4	1.49867	10	0.054446	1.264
[A].QGPPGSPGPLGI.[A]	2xOxidation [P4; P7]; 1xTMT6plex [N-Term]	1	P08121	P08121 [937-948]	Collagen alpha-1(III) chain OS=Mus musculus OX=10090 GN=Col3a1 PE=1 SV=4	1.40691	12	0.054837	1.261
[G].APGPAGARGSD.[G]	1xOxidation [P2]; 1xTMT6plex [N-Term]	1	Q01149	Q01149 [233-243]	Collagen alpha-2(I) chain OS=Mus musculus OX=10090 GN=Col1a2 PE=1 SV=2	0.451718	11	0.059979	1.222
[P].SGERGAPGPAG.[P]	1xOxidation [P7]; 1xTMT6plex [N-Term]	1	P11087	P11087 [497-507]	Collagen alpha-1(I) chain OS=Mus musculus OX=10090 GN=Col1a1 PE=1 SV=4	1.81961	11	0.063067	1.2
[P].SGPPGPTGARGA.[P]	1xOxidation [P4]; 1xTMT6plex [N-Term]	1	P11087	P11087 [776-787]	Collagen alpha-1(I) chain OS=Mus musculus OX=10090 GN=Col1a1 PE=1 SV=4	0.747714	12	0.063067	1.2
[A].AGPPGPTGPTGPPGFPGAVGA.[K]	3xOxidation [P3; P13; P16]; 1xTMT6plex [N-Term]	1	P11087	P11087 [320-340]	Collagen alpha-1(I) chain OS=Mus musculus OX=10090 GN=Col1a1 PE=1 SV=4	0.439306	21	0.07758	1.11
[Y].SGLQGLPGLAGL.[H]	1xOxidation [P7]; 1xTMT6plex [N-Term]	1	Q01149	Q01149 [1032-1043]	Collagen alpha-2(I) chain OS=Mus musculus OX=10090 GN=Col1a2 PE=1 SV=2	1.37963	12	0.103311	0.9859
[D].KGEAGPSGPPGPTGARGA.[P]	1xOxidation [P10]; 1xTMT6plex [K1]; 1xTMT6plex [N-Term]	1	P11087	P11087 [770-787]	Collagen alpha-1(I) chain OS=Mus musculus OX=10090 GN=Col1a1 PE=1 SV=4	0.872376	18	0.103311	0.9859
[S].EGPQGVRGEPGPPGPAG.[A]	2xOxidation [P10; P13]; 1xTMT6plex [N-Term]	1	P11087	P11087 [353-369]	Collagen alpha-1(I) chain OS=Mus musculus OX=10090 GN=Col1a1 PE=1 SV=4	0.602163	17	0.103311	0.9859
[A].PGEKGEGGPPGPAGPTG.[S]	2xOxidation [P1; P10]; 1xTMT6plex [N-Term]	1	P08121	P08121 [829-845]	Collagen alpha-1(III) chain OS=Mus musculus OX=10090 GN=Col3a1 PE=1 SV=4	0.431682	17	0.103311	0.9859
[N].SGEPGAPGNKG.[D]	2xOxidation [P4; P7]; 1xTMT6plex [K10]; 1xTMT6plex [N-Term]	1	P11087	P11087 [422-432]	Collagen alpha-1(I) chain OS=Mus musculus OX=10090 GN=Col1a1 PE=1 SV=4	0.340887	11	0.103311	0.9859
[A].TGLPGVAGAPGLPGPRGI.[P]	3xOxidation [P4; P10; P15]; 1xTMT6plex [N-Term]	1	Q01149	Q01149 [318-335]	Collagen alpha-2(I) chain OS=Mus musculus OX=10090 GN=Col1a2 PE=1 SV=2	0.815827	18	0.109131	0.9621
[D].GSVGPVGPAGPIG.[S]	1xTMT6plex [N-Term]	1	Q01149	Q01149 [244-256]	Collagen alpha-2(I) chain OS=Mus musculus OX=10090 GN=Col1a2 PE=1 SV=2	1.27898	13	0.110722	0.9558
[L].SGPVGPPGNPGTNGLTGA.[K]	2xOxidation [P7; P10]; 1xTMT6plex [N-Term]	1	Q01149	Q01149 [297-314]	Collagen alpha-2(I) chain OS=Mus musculus OX=10090 GN=Col1a2 PE=1 SV=2	1.2155	18	0.111372	0.9532
[L].SGPVGPPGNPGTNGL.[T]	2xOxidation [P7; P10]; 1xTMT6plex [N-Term]	1	Q01149	Q01149 [297-311]	Collagen alpha-2(I) chain OS=Mus musculus OX=10090 GN=Col1a2 PE=1 SV=2	1.16149	15	0.121478	0.9155
[P].TGPPGFPGAVGA.[K]	2xOxidation [P4; P7]; 1xTMT6plex [N-Term]	1	P11087	P11087 [329-340]	Collagen alpha-1(I) chain OS=Mus musculus OX=10090 GN=Col1a1 PE=1 SV=4	1.24412	12	0.135318	0.8686
[G].LQGIPGTGGPPGE.[N]	2xOxidation [P5; P10]; 1xTMT6plex [N-Term]	1	P08121	P08121 [639-651]	Collagen alpha-1(III) chain OS=Mus musculus OX=10090 GN=Col3a1 PE=1 SV=4	1.25306	13	0.136777	0.864
[R].TGDSGPAGPPGPPGPPGPPGPPSGGYD.[F]	4xOxidation [P10; P12; P13; P15]; 1xTMT6plex [N-Term]	1	P11087	P11087 [1160-1186]	Collagen alpha-1(I) chain OS=Mus musculus OX=10090 GN=Col1a1 PE=1 SV=4	1.17018	27	0.136777	0.864
[E].SGREGSPGAEGSPGRDGAPGA.[K]	3xOxidation [P7; P13; P19]; 1xTMT6plex [N-Term]	1	P11087	P11087 [1001-1021]	Collagen alpha-1(I) chain OS=Mus musculus OX=10090 GN=Col1a1 PE=1 SV=4	0.657609	21	0.136777	0.864
[D].GEAGAQGAPGPAGPAGERGEQGPAGSPGFQGL.[P]	2xOxidation [P9; P27]; 1xTMT6plex [N-Term]	1	P11087	P11087 [603-634]	Collagen alpha-1(I) chain OS=Mus musculus OX=10090 GN=Col1a1 PE=1 SV=4	0.733673	32	0.13689	0.8636
[F].SGLQGPPGSPGSPGEQGPSG.[A]	3xOxidation [P7; P10; P13]; 1xTMT6plex [N-Term]	1	P11087	P11087 [1103-1122]	Collagen alpha-1(I) chain OS=Mus musculus OX=10090 GN=Col1a1 PE=1 SV=4	0.774975	20	0.18255	0.7386
[F].SGLQGPPGSPGSPGE.[Q]	3xOxidation [P7; P10; P13]; 1xTMT6plex [N-Term]	1	P11087	P11087 [1103-1117]	Collagen alpha-1(I) chain OS=Mus musculus OX=10090 GN=Col1a1 PE=1 SV=4	1.18341	15	0.202278	0.6941
[D].GAVGAAGPPGPTGPTGPPGFPGAVGA.[K]	3xOxidation [P8; P18; P21]; 1xTMT6plex [N-Term]	1	P11087	P11087 [315-340]	Collagen alpha-1(I) chain OS=Mus musculus OX=10090 GN=Col1a1 PE=1 SV=4	0.855095	26	0.202278	0.6941
[P].AGPSGAPGPAGARGA.[P]	1xOxidation [P7]; 1xTMT6plex [N-Term]	1	P08121	P08121 [1069-1083]	Collagen alpha-1(III) chain OS=Mus musculus OX=10090 GN=Col3a1 PE=1 SV=4	0.777356	15	0.220184	0.6572
[D].FGFEGDF.[Y]	1xTMT6plex [N-Term]	1	Q01149	Q01149 [1116-1122]	Collagen alpha-2(I) chain OS=Mus musculus OX=10090 GN=Col1a2 PE=1 SV=2	0.512254	7	0.220205	0.6572
[G].DRGETGPAGP.[PAS]	1xTMT6plex [N-Term]	2	P11087; P08121	P11087 [1024-1033]; [1054-1063]; P08121 [1062-1071]	Collagen alpha-1(I) chain OS=Mus musculus OX=10090 GN=Col1a1 PE=1 SV=4 Collagen alpha-1(III) chain OS=Mus musculus OX=10090 GN=Col3a1 PE=1 SV=4	1.16028	12	0.228903	0.6403
[R].TGDSGPAGPPGPPGPPGPPGPPSGGYDF.[S]	4xOxidation [P12; P13; P15; P16]; 1xTMT6plex [N-Term]	1	P11087	P11087 [1160-1187]	Collagen alpha-1(I) chain OS=Mus musculus OX=10090 GN=Col1a1 PE=1 SV=4	0.871026	28	0.228903	0.6403
[N].DGAVGAAGPPGPTGPTGPPGFPGAVGA.[K]	3xOxidation [P9; P19; P22]; 1xTMT6plex [N-Term]	1	P11087	P11087 [314-340]	Collagen alpha-1(I) chain OS=Mus musculus OX=10090 GN=Col1a1 PE=1 SV=4	1.09268	27	0.27706	0.5574
[D].PSPSPVL.[G]	2xOxidation [P3; P5]; 1xTMT6plex [N-Term]	1	Q60847	Q60847 [2140-2146]	Collagen alpha-1(XII) chain OS=Mus musculus OX=10090 GN=Col12a1 PE=2 SV=3	0.684512	7	0.314122	0.5029
[A].AGPPGATGF.[P]	1xOxidation [P4]; 1xTMT6plex [N-Term]	1	P11087	P11087 [857-865]	Collagen alpha-1(I) chain OS=Mus musculus OX=10090 GN=Col1a1 PE=1 SV=4	1.23986	9	0.345024	0.4622
[G].ENGIVGPTGSVGA.[A]	1xTMT6plex [N-Term]	1	Q01149	Q01149 [755-767]	Collagen alpha-2(I) chain OS=Mus musculus OX=10090 GN=Col1a2 PE=1 SV=2	1.11474	13	0.350586	0.4552
[E].TGPQGPPGPTGPAGD.[K]	1xOxidation [P7]; 1xTMT6plex [N-Term]	1	P08121	P08121 [613-627]	Collagen alpha-1(III) chain OS=Mus musculus OX=10090 GN=Col3a1 PE=1 SV=4	1.07379	15	0.374297	0.4268
[G].SDGSVGPVGPAGPIGS.[A]	1xTMT6plex [N-Term]	1	Q01149	Q01149 [242-257]	Collagen alpha-2(I) chain OS=Mus musculus OX=10090 GN=Col1a2 PE=1 SV=2	1.10435	16	0.381786	0.4182
[A].RGNDGAVGA.[A]	1xTMT6plex [N-Term]	1	P11087	P11087 [311-319]	Collagen alpha-1(I) chain OS=Mus musculus OX=10090 GN=Col1a1 PE=1 SV=4	0.873215	9	0.390604	0.4083
[E].VIQPLPIQA.[S]	1xTMT6plex [N-Term]	1	O88207	O88207 [1572-1580]	Collagen alpha-1(V) chain OS=Mus musculus OX=10090 GN=Col5a1 PE=1 SV=2	1.23415	9	0.401649	0.3962
[P].AGIPGAPGLIGA.[R]	2xOxidation [P4; P7]; 1xTMT6plex [N-Term]	1	P08121	P08121 [400-411]	Collagen alpha-1(III) chain OS=Mus musculus OX=10090 GN=Col3a1 PE=1 SV=4	1.12993	12	0.401649	0.3962
[D].GSVGPVGPAGPIGS.[A]	1xTMT6plex [N-Term]	1	Q01149	Q01149 [244-257]	Collagen alpha-2(I) chain OS=Mus musculus OX=10090 GN=Col1a2 PE=1 SV=2	0.884071	14	0.432809	0.3637
[M].GPAGIPGAPGLIGA.[R]	2xOxidation [P6; P9]; 1xTMT6plex [N-Term]	1	P08121	P08121 [398-411]	Collagen alpha-1(III) chain OS=Mus musculus OX=10090 GN=Col3a1 PE=1 SV=4	1.0864	14	0.466922	0.3308
[D].GEAGAQGAPGPAGPAGE.[R]	1xOxidation [P9]; 1xTMT6plex [N-Term]	1	P11087	P11087 [603-619]	Collagen alpha-1(I) chain OS=Mus musculus OX=10090 GN=Col1a1 PE=1 SV=4	1.09175	17	0.470435	0.3275
[L].QGLPGLAGL.[H]	1xOxidation [P4]; 1xTMT6plex [N-Term]	1	Q01149	Q01149 [1035-1043]	Collagen alpha-2(I) chain OS=Mus musculus OX=10090 GN=Col1a2 PE=1 SV=2	1.03027	9	0.695954	0.1574
[G].DRGETGPAGPSG.[A]	1xTMT6plex [N-Term]	1	P08121	P08121 [1062-1073]	Collagen alpha-1(III) chain OS=Mus musculus OX=10090 GN=Col3a1 PE=1 SV=4	1.0201	12	0.77284	0.1119
